# Supplementary material for: Effects of walking speed and slope on pedobarographic findings in young healthy adults
Source: PLoS One. 2019 Jul 24;14(7):e0220073. doi: 10.1371/journal.pone.0220073 (PMC6656354; doi:10.1371/journal.pone.0220073)
Supplement: S1 Table — (XLSX) [file pone.0220073.s001.xlsx]

## Sheet: Sheet1
																										slope0,speed3.2		slope0,speed4.3		slope0,speed5.4		slope4,speed3.2		slope4,speed4.3		slope4,speed5.4		slope8,speed3.2		slope8,speed4.3		slope8,speed5.4		slope-4,speed3.2		slope-4,speed4.3		slope-4,speed5.4
subject No.	Sex (male1, female2)	Age (years)	height (cm)	weight (kg)	BMI (kg/m^2)	Side		Maximum ankle dorsiflexion (˚)	slope0,speed 3.2	slope0,speed4.3	slope0,speed5.4	slope4,speed3.2	slope4,speed4.3	slope4,speed5.4	slope8,speed3.2	slope8,speed4.3	slope8,speed5.4	slope-4,speed3.2	slope-4,speed4.3	slope-4,speed5.4	slope-8,speed3.2	slope-8,speed4.3	slope-8,speed5.4		Peak Pressure	MFF	Heel	MFF	Heel	MFF	Heel	MFF	Heel	MFF	Heel	MFF	Heel	MFF	Heel	MFF	Heel	MFF	Heel	MFF	Heel	MFF	Heel	MFF	Heel
7	2	23	155	55	22.8928	R			35.2737	25.3315	37.7686	42.2974	41.7874	37.1271	44.5815	42.7241	42.8657	44.1199	41.2694	33.2873	42.1139	37.0423	36.5818			32.9791	27.0015	34.0306	28.5812	35.6653	31.1624	27.1959	24.4572	30.5653	27.1984	36.6096	28.6448	29.7889	22.349	30.7681	27.2299	38.7421	31.3554	19.6964	26.0488	20.4494	28.4599	26.5107	30.0323
9	2	23	162	58	22.1003	R			7.12148	13.3986	12.4962	22.0085	16.8523	17.3789	28.8533	21.5564		19.8894	19.1208	14.0297	22.0954	19.6994	19.7192			34.7931	26.5237	20.8062	26.9035	18.8081	34.7115	21.1103	23.1025	21.1103	23.1025	18.1204	26.1235	24.4401	33.8825	24.1283	27.5444			25.9477	32.2476	8.10534	30.8559	17.9642	31.8202
4	2	21	160	44	17.1875	R			21.6777	21.2946	19.5087	26.7799	27.3254	24.9349	33.0939	30.316	27.3365	21.8958	23.4481	18.4568	23.924	17.9085	21.352			19.7087	26.377	21.4794	24.435	26.3384	34.5463	19.471	25.7174	22.3497	27.1009	23.2171	30.4644	20.1783	27.1383	24.6542	27.8314	25.0192	29.4227	18.0271	20.2688	18.2533	23.3093	19.019	34.8226
2	2	22	160	47	18.3594	R			22.4553	22.4033	22.0714	20.9749	19.1367	18.9265	19.4069	19.4435	17.6186	23.5751	26.705	13.6191	28.399	31.7287	33.4753			21.9647	20.8042	26.9826	25.0698	24.4946	33.9255	21.5584	23.5849	26.0253	21.2137	28.9362	26.9312	22.2995	23.0949	28.8221	24.7357	26.0389	25.2984	20.2464	21.1637	21.4514	28.1224	20.3136	33.7717
5	2	23	168	56	19.8413	R			7.13224	8.54067	8.54496	10.8976	12.3861	10.7939	14.6964	17.1931	16.3623	8.40156	9.06742	7.68015	12.7549	10.6734	9.66642			25.3064	25.5459	24.4946	33.9255	21.5584	23.5849	26.0253	21.2137	28.9362	26.9312	22.2995	23.0949	28.8221	24.7357	26.0389	25.2984	20.2464	21.1637	21.4514	28.1224	20.3136	33.7717	30.3587	22.2446
3	2	23	161	51	19.6752	R			27.2372	22.0547	21.1521	21.1927	23.5554	20.0949	28.6441	25.1822	24.1042	24.2291	22.574	19.6025	14.847	19.0827	16.3081			17.8378	24.3638	26.0253	21.2137	28.9362	26.9312	22.2995	23.0949	28.8221	24.7357	26.0389	25.2984	20.2464	21.1637	21.4514	28.1224	20.3136	33.7717	30.3587	22.2446	23.0023	28.7761	15.8785	14.4469
8	2	24	164	55	20.4491	R			27.4738	22.1664	18.185	25.9055	25.0682	20.2485	30.5913	26.4963	24.4475	25.1289	25.0067	16.2609	25.2283	17.347	17.8701			23.1479	29.0208	30.2731	32.4106	27.864	37.0584	24.4152	27.7667	30.5348	27.6378	33.0854	32.3671	22.6091	29.1757	31.764	28.8521	30.0676	37.9862	21.4354	28.3131	22.8491	28.9932	22.1983	36.8461
6	2	24	169	57	19.9573	R			17.592	18.6475	16.5199	25.1158	20.9492	18.6037	27.6865	27.1813	24.4943	21.886	30.4	16.3695	26.6159	22.7333	19.5305			29.2983	23.2615	32.193	28.1885	37.0695	31.828	24.7774	24.9634	34.9716	24.8333	37.7613	30.7025	22.0218	22.3411	35.3807	25.1798	33.8276	29.9598	17.3534	25.934	24.569	31.4552	32.4395	36.4185
1	2	23	156	53	21.7784	R			27.531	21.9561	15.5619	29.4341	21.704	19.6379	27.6502	25.5245	22.5255	23.2323	19.3315	13.8593	22.1476	18.568	17.0667			25.8575	31.5529	39.099	34.9123	41.7211	38.3478	33.0449	28.4579	35.8747	31.6424	45.1266	34.928	35.0821	28.9913	36.6642	32.8805	35.5758	38.2168	31.2143	32.8444	35.6266	34.221	28.4219	37.1013
20	2	22	161	46	17.7462	R			27.5437	30.84	27.4246	35.6812	30.2165	27.8902	35.0998	32.5933	32.4201	31.0347	32.0248	32.2069	35.3687	34.5028	33.0231			28.6018	21.2646	37.7372	27.7319	42.8179	35.8761	27.0927	24.7394	28.5926	27.087	42.4748	28.4202	26.4675	23.6245	34.5959	24.7057	29.0902	28.5051	24.0376	22.632	26.3951	30.8789	22.8851	39.1332
17	1	21	172	76	25.6896	R			18.0377	17.0849	15.3879	26.4644	26.5613	23.8711	28.7412	29.8223	27.9768	19.3661	16.559	13.7413	22.0488	16.2027	16.9305			38.95	27.1245	37.4124	29.3927	51.1619	29.5089	40.7465	29.0139	36.392	30.1091	42.5081	29.8018	36.2826	23.7194	39.9261	29.9909	43.3187	34.4657	25.2779	24.2925	29.2983	25.7735	37.6707	27.4351
16	1	23	172	62	20.9573	R			8.17525	8.63096	9.32701	11.5368	16.2303	13.3987	18.9374	20.7034	18.5493	8.28717	8.57048	8.48811	12.398	9.04443	14.1246			32.5192	31.4334	39.8517	34.7128	56.6437	38.0983	37.29	29.2234	49.7598	35.291	57.0232	36.7467	40.2204	31.8852	40.2618	33.653	51.3837	35.814	26.5093	28.7232	34.9587	32.3403	40.0525	39.0082
18	1	22	178	70	22.0932	R			13.3236	12.3049	12.8441	15.6329	13.152	13.2639	22.6176	22.3167	20.8521	19.3412	16.3616	13.7441	19.1003	17.3856	15.4783			38.8317	19.2166	34.3408	21.327	32.8929	25.3855	30.8928	21.6468	32.7187	21.8505	34.4909	21.7698	25.6246	22.2773	26.6245	24.8619	31.6863	29.0278	18.068	22.0269	21.4174	24.4353	25.5021	25.6112
15	1	23	170	68	23.5294	R			14.2284	12.785	11.6623	15.3869	15.7967	13.3839	20.681	19.2402	17.5487	17.657	15.7019	11.5758	16.7707	15.8619	15.761			42.1626	28.7592	49.3842	26.2899	51.3534	32.3281	41.8618	25.2699	47.093	26.8973	47.077	29.6098	38.7043	23.4468	47.5838	24.952	42.7454	30.5102	31.7267	25.7798	35.7865	28.643	35.741	30.5792
10	1	19	171	76	25.9909	R			11.8873	12.2113	10.425	12.9107	11.7732	11.4652	15.7147	15.5729	16.1415	15.1371	14.7943	13.385	13.9165	17.8564	13.2201			32.4631	23.4045	38.0574	30.5365	41.3955	34.8471	38.4194	26.0221	40.1679	29.1182	38.7848	33.5111	29.3822	23.6045	36.9098	32.3593	37.2928	33.9213	27.0515	27.168	29.402	28.2667	35.917	33.5885
14	1	22	178	72	22.7244	R			14.6493	15.8435	13.436	19.0026	18.827	18.276	22.8812	23.2703	21.756	18.2676	19.6127	16.1263	20.4202	17.0817	16.5196			25.8276	33.7875	21.5584	23.5849	26.0253	21.2137	28.9362	26.9312	22.2995	23.0949	28.8221	24.7357	26.0389	25.2984	20.2464	21.1637	21.4514	28.1224	20.3136	33.7717	30.3587	22.2446	23.0023	28.7761
11	1	23	176	79	25.5036	R			18.811	18.5374	19.2264	21.4875	23.7268	22.9879	24.8258	27.9557	25.1999	9.99731	12.0661	13.7659	16.0396	18.8163	18.1766			24.568	33.4687	32.0626	32.48	34.3025	38.6245	33.3976	35.0747	29.0165	38.185	34.8072	41.4739	29.0032	32.7426	37.2271	38.0935	33.5461	44.6374	30.6398	19.9484	27.8534	22.7327	27.036	29.9352
13	1	22	170	74	25.6055	R			17.5019	12.7711	13.1265	20.2637	18.3431	15.5548	21.6045	20.507	21.3106	21.3104	20.2769	12.4166	10.3697	24.2602	16.949			39.9684	28.5027	54.4191	29.4105	58.9197	34.5475	38.3883	24.0828	47.287	29.9482	49.8003	32.3512	39.8725	28.4279	50.4973	27.9064	44.0476	33.0918	24.4457	26.7242	31.1265	30.2276	38.0729	34.4528
19	1	24	169	65	22.7583	R					11.0029	14.7805	13.782	13.2164	19.5572	22.1507	20.9929	9.36695	8.30234	9.59156	10.5966	7.24893	11.2991			38.95	27.1245	25.4701	25.0022	30.0083	28.6515	25.871	19.0547	30.2491	20.1551	31.9412	25.0528	26.6214	19.063	31.2447	20.8456	38.7009	23.8825	24.3332	19.931	26.0721	23.2447	29.9638	31.2653
12	1	21	168	67	23.7387	R			17.6421	17.5025	17.2898	18.0222	15.8773	14.7504	27.4833	25.7875	25.339	14.5648	14.3067	12.1811	14.7831	10.9964	11.4777			29.2532	28.4359	37.3633	36.0812	44.051	43.0774	36.6707	30.0782	47.4936	32.8394	50.7323	40.4397	32.2538	29.5414	51.5622	36.7581	50.8251	39.82	36.3825	29.8837	30.5033	38.4369	38.8682	41.3962
[truncated: 37 more columns]
